# Supplementary material for: Portable and Label-Free Quantitative Loop-Mediated Isothermal Amplification (LF-qLamp) for Reliable COVID-19 Diagnostics in Three Minutes of Reaction Time: Arduino-Based Detection System Assisted by a pH Microelectrode
Source: Biosensors (Basel). 2021 Oct 13;11(10):386. doi: 10.3390/bios11100386 (PMC8533988; doi:10.3390/bios11100386)
Supplement: Supplementary file 1 [file biosensors-11-00386-s001.zip]

Archive with 1 entries (1 files):
- biosensors-1355504-supplementary.pdf
